# Supplementary material for: Unravelling the Potential of Fungal Division of Labour in the Laccase Producer Coriolopsis trogii MUT3379 Through Protoplast Formation and Regeneration
Source: J Fungi (Basel). 2025 Dec 17;11(12):890. doi: 10.3390/jof11120890 (PMC12733382; doi:10.3390/jof11120890)
Supplement: Supplementary file 1 [file jof-11-00890-s001.zip]

Archive with 1 entries (1 files):
- jof-4004146-supplementary.pdf
